# Supplementary material for: Potential protective role of vitamin C in peripheral artery disease: A Mendelian randomization and NHANES analysis
Source: Medicine (Baltimore). 2026 Apr 3;105(14):e48220. doi: 10.1097/MD.0000000000048220 (PMC13052945; doi:10.1097/MD.0000000000048220)
Supplement: Supplementary file 1 [file medi-105-e48220-s001.xlsx]

## Sheet: Table S1
pval.exposure	pos.exposure	samplesize.exposure	se.exposure	chr.exposure	beta.exposure	id.exposure	SNP	effect_allele.exposure	other_allele.exposure	eaf.exposure	exposure	mr_keep.exposure	pval_origin.exposure	data_source.exposure	R2	F
1.2e-06	147053856	64979	0.00561451	2	0.0272715	ukb-b-8951	rs12618785	G	C	0.399008	|| id:ukb-b-8951	TRUE	reported	igd	0.000362964	23.5929
7.39997e-08	136608646	64979	0.00601303	2	0.032361	ukb-b-8951	rs4988235	A	G	0.723274	|| id:ukb-b-8951	TRUE	reported	igd	0.000445544	28.963
2e-06	39412384	64979	0.00570468	4	-0.0271448	ukb-b-8951	rs73238581	A	C	0.347402	|| id:ukb-b-8951	TRUE	reported	igd	0.000348326	22.6411
4.49997e-07	79242663	64979	0.00627359	5	0.0316699	ukb-b-8951	rs4535437	G	A	0.245133	|| id:ukb-b-8951	TRUE	reported	igd	0.000392029	25.4828
3.40001e-06	17168802	64979	0.0138097	5	0.0641566	ukb-b-8951	rs62347998	T	C	0.042331	|| id:ukb-b-8951	TRUE	reported	igd	0.000332045	21.5825
1.5e-06	116951671	64979	0.00617194	7	0.0297088	ukb-b-8951	rs39308	A	G	0.265051	|| id:ukb-b-8951	TRUE	reported	igd	0.00035645	23.1693
5.1e-07	109072593	64979	0.00541645	8	0.0272002	ukb-b-8951	rs2443773	G	T	0.506088	|| id:ukb-b-8951	TRUE	reported	igd	0.000387948	25.2175
1e-06	3993856	64979	0.00572153	8	0.0279524	ukb-b-8951	rs1714800	C	G	0.662121	|| id:ukb-b-8951	TRUE	reported	igd	0.000367182	23.8671
9.20005e-07	17540356	64979	0.0053917	8	-0.0264599	ukb-b-8951	rs7464794	C	T	0.499376	|| id:ukb-b-8951	TRUE	reported	igd	0.000370502	24.0831
4.39997e-06	22322947	64979	0.0136422	9	0.0626521	ukb-b-8951	rs117456360	A	G	0.042875	|| id:ukb-b-8951	TRUE	reported	igd	0.00032448	21.0906
1.7e-06	125445215	64979	0.015952	10	-0.076443	ukb-b-8951	rs1219820	T	C	0.029471	|| id:ukb-b-8951	TRUE	reported	igd	0.00035328	22.9632
1.5e-06	28743834	64979	0.0136013	11	-0.0654539	ukb-b-8951	rs11030416	A	G	0.041915	|| id:ukb-b-8951	TRUE	reported	igd	0.000356273	23.1578
1.29999e-06	98645517	64979	0.0139755	12	-0.0676063	ukb-b-8951	rs7972943	A	T	0.066174	|| id:ukb-b-8951	TRUE	reported	igd	0.000360006	23.4006
7.39997e-07	25947642	64979	0.00934944	15	0.0462859	ukb-b-8951	rs753899	C	T	0.09229	|| id:ukb-b-8951	TRUE	reported	igd	0.000377042	24.5083
1.5e-06	82821914	64979	0.00644836	16	-0.0310253	ukb-b-8951	rs35683760	G	A	0.228625	|| id:ukb-b-8951	TRUE	reported	igd	0.000356128	23.1484
4.60002e-06	77191158	64979	0.00656562	17	-0.0300856	ukb-b-8951	rs8067154	A	G	0.21908	|| id:ukb-b-8951	TRUE	reported	igd	0.000323037	20.9968
1.7e-06	61755457	64979	0.0148038	18	-0.0709393	ukb-b-8951	rs17712285	G	A	0.034303	|| id:ukb-b-8951	TRUE	reported	igd	0.000353265	22.9622
2.30001e-06	51917735	64979	0.00754587	19	0.0356787	ukb-b-8951	rs1974821	A	G	0.152218	|| id:ukb-b-8951	TRUE	reported	igd	0.000343935	22.3556
2.99999e-06	12265133	64979	0.00834268	19	0.0389694	ukb-b-8951	rs8109178	T	A	0.121426	|| id:ukb-b-8951	TRUE	reported	igd	0.000335674	21.8184
3.09999e-06	21726149	64979	0.00849043	21	0.03961	ukb-b-8951	rs11088797	A	G	0.114469	|| id:ukb-b-8951	TRUE	reported	igd	0.000334836	21.7639
2.5e-06	112869409	64979	0.00766833	1	-0.0361185	ukb-b-16202	rs1936052	T	C	0.155936	|| id:ukb-b-16202	TRUE	reported	igd	0.0003413	22.1842
1.40001e-06	34362545	64979	0.00553072	1	-0.0266889	ukb-b-16202	rs6660246	C	A	0.450266	|| id:ukb-b-16202	TRUE	reported	igd	0.000358236	23.2855
1.5e-06	239923493	64979	0.0280049	1	-0.134712	ukb-b-16202	rs12126792	G	A	0.011509	|| id:ukb-b-16202	TRUE	reported	igd	0.000355973	23.1383
2.39999e-06	75682041	64979	0.0118339	4	-0.055803	ukb-b-16202	rs77547747	C	T	0.056418	|| id:ukb-b-16202	TRUE	reported	igd	0.000342088	22.2355
3.69999e-06	138710576	64979	0.00597629	5	0.0276423	ukb-b-16202	rs6596473	C	G	0.299056	|| id:ukb-b-16202	TRUE	reported	igd	0.000329131	21.393
2.39999e-06	56842667	64979	0.0146553	6	-0.0691153	ukb-b-16202	rs62417408	G	A	0.037772	|| id:ukb-b-16202	TRUE	reported	igd	0.000342166	22.2406
8.99995e-08	124357253	64979	0.0200309	8	-0.107091	ukb-b-16202	rs16898247	A	G	0.018968	|| id:ukb-b-16202	TRUE	reported	igd	0.000439684	28.5819
3.69999e-06	139014806	64979	0.00598182	9	-0.0276722	ukb-b-16202	rs13295574	A	G	0.303383	|| id:ukb-b-16202	TRUE	reported	igd	0.000329234	21.3997
2.99999e-06	8125582	64979	0.0177899	10	0.0830829	ukb-b-16202	rs3829931	A	T	0.973235	|| id:ukb-b-16202	TRUE	reported	igd	0.00033555	21.8104
1.79999e-06	67099770	64979	0.0254964	10	-0.121685	ukb-b-16202	rs17800766	C	T	0.011673	|| id:ukb-b-16202	TRUE	reported	igd	0.000350422	22.7773
1.79999e-06	135051562	64979	0.00584016	10	-0.0278722	ukb-b-16202	rs2998143	G	A	0.603581	|| id:ukb-b-16202	TRUE	reported	igd	0.000350403	22.7761
4.20001e-06	92025752	64979	0.00576207	13	-0.0265212	ukb-b-16202	rs4771831	A	G	0.351886	|| id:ukb-b-16202	TRUE	reported	igd	0.000325923	21.1844
1.29999e-06	54783923	64979	0.0112221	19	0.0543804	ukb-b-16202	rs366337	G	A	0.936764	|| id:ukb-b-16202	TRUE	reported	igd	0.000361249	23.4814
4.20001e-06	43746623	64979	0.0212277	22	0.0977133	ukb-b-16202	rs117731008	A	G	0.016818	|| id:ukb-b-16202	TRUE	reported	igd	0.000325977	21.1879
3.2e-06	25237108	64979	0.0100556	22	0.0468481	ukb-b-16202	rs5760695	C	T	0.086598	|| id:ukb-b-16202	TRUE	reported	igd	0.000333926	21.7047
4.90004e-06	34515489	64979	0.0131667	2	0.0601471	ukb-b-11349	rs78074774	T	C	0.044671	|| id:ukb-b-11349	TRUE	reported	igd	0.000321043	20.8671
4.09996e-06	140739695	64979	0.0116503	2	0.05368	ukb-b-11349	rs139588363	C	T	0.058137	|| id:ukb-b-11349	TRUE	reported	igd	0.000326615	21.2294
8.19993e-07	115406478	64979	0.00552739	3	-0.0272574	ukb-b-11349	rs3772928	C	T	0.575413	|| id:ukb-b-11349	TRUE	reported	igd	0.000374105	24.3173
2.39999e-08	14144445	64979	0.00670304	7	-0.0373906	ukb-b-11349	rs76630415	G	T	0.212036	|| id:ukb-b-11349	TRUE	reported	igd	0.00047863	31.1149
4e-06	3463535	64979	0.00546681	8	0.0252219	ukb-b-11349	rs2449166	T	C	0.471417	|| id:ukb-b-11349	TRUE	reported	igd	0.000327471	21.285
4e-06	87848038	64979	0.0111147	10	-0.051278	ukb-b-11349	rs7074988	G	A	0.063705	|| id:ukb-b-11349	TRUE	reported	igd	0.000327455	21.284
4.30002e-06	77060066	64979	0.00563529	16	0.0258943	ukb-b-11349	rs1502443	G	C	0.630046	|| id:ukb-b-11349	TRUE	reported	igd	0.000324834	21.1136
3.89996e-06	7499349	64979	0.017182	17	-0.0792943	ukb-b-11349	rs16956822	A	G	0.02616	|| id:ukb-b-11349	TRUE	reported	igd	0.000327658	21.2972
1.7e-06	3016615	64979	0.00581169	18	0.0278138	ukb-b-11349	rs8085166	G	A	0.676915	|| id:ukb-b-11349	TRUE	reported	igd	0.000352363	22.9035
3.09999e-06	482310	64979	0.0223794	18	0.104439	ukb-b-11349	rs148031795	T	C	0.015003	|| id:ukb-b-11349	TRUE	reported	igd	0.00033505	21.7779
2.80001e-06	13683165	64979	0.0156345	20	0.0731991	ukb-b-11349	rs79975477	T	C	0.030964	|| id:ukb-b-11349	TRUE	reported	igd	0.000337228	21.9195
4.60002e-06	31013399	64979	0.0147765	22	-0.0677158	ukb-b-11349	rs76802001	A	G	0.036193	|| id:ukb-b-11349	TRUE	reported	igd	0.00032309	21.0002
4.39997e-06	46147495	64979	0.0164864	22	-0.0756746	ukb-b-11349	rs79748722	T	C	0.027963	|| id:ukb-b-11349	TRUE	reported	igd	0.000324142	21.0686
4.70002e-06	117854279	64979	0.0082347	1	-0.037713	ukb-b-20447	rs17257441	T	C	0.126337	|| id:ukb-b-20447	TRUE	reported	igd	0.000322681	20.9736
3.40001e-07	158307375	64979	0.00594077	2	0.0302901	ukb-b-20447	rs155599	C	T	0.705232	|| id:ukb-b-20447	TRUE	reported	igd	0.000399916	25.9958
3.59998e-06	106218428	64979	0.00548898	4	-0.0254293	ukb-b-20447	rs2647238	C	T	0.587057	|| id:ukb-b-20447	TRUE	reported	igd	0.000330194	21.4621
1.29999e-06	107434101	64979	0.0122191	5	0.0591791	ukb-b-20447	rs148244439	T	C	0.05238	|| id:ukb-b-20447	TRUE	reported	igd	0.000360851	23.4555
1.6e-07	44769013	64979	0.00573687	7	-0.0300914	ukb-b-20447	rs799443	A	T	0.669263	|| id:ukb-b-20447	TRUE	reported	igd	0.000423231	27.512
2.30001e-06	1892529	64979	0.00689983	7	0.0325776	ukb-b-20447	rs56256289	T	C	0.187345	|| id:ukb-b-20447	TRUE	reported	igd	0.000342957	22.2919
2.59998e-06	1424928	64979	0.00555803	7	0.0261434	ukb-b-20447	rs6463742	C	T	0.483906	|| id:ukb-b-20447	TRUE	reported	igd	0.000340378	22.1243
2.39999e-06	87664244	64979	0.00562917	8	0.0265312	ukb-b-20447	rs9297943	G	T	0.64236	|| id:ukb-b-20447	TRUE	reported	igd	0.000341746	22.2132
3.79997e-06	128317498	64979	0.00545817	10	-0.0252135	ukb-b-20447	rs1370102	A	C	0.430564	|| id:ukb-b-20447	TRUE	reported	igd	0.000328289	21.3382
8.9e-07	90693179	64979	0.0120713	11	0.0593252	ukb-b-20447	rs118189684	C	T	0.055045	|| id:ukb-b-20447	TRUE	reported	igd	0.000371566	24.1522
2.39999e-06	107791031	64979	0.0117311	11	0.0553606	ukb-b-20447	rs114738685	T	C	0.056454	|| id:ukb-b-20447	TRUE	reported	igd	0.000342612	22.2695
3.50002e-06	46633015	64979	0.0204154	20	-0.0946561	ukb-b-20447	rs116863411	T	A	0.018475	|| id:ukb-b-20447	TRUE	reported	igd	0.000330723	21.4965
1.6e-06	208139949	64979	0.00561835	1	0.0269243	ukb-b-7372	rs2745938	T	G	0.647485	|| id:ukb-b-7372	TRUE	reported	igd	0.000353301	22.9645
2.80001e-06	104993244	64979	0.0250756	2	0.117547	ukb-b-7372	rs116740989	A	C	0.012118	|| id:ukb-b-7372	TRUE	reported	igd	0.000338065	21.9739
1.2e-07	79596378	64979	0.0274331	4	-0.145164	ukb-b-7372	rs114575778	A	G	0.010278	|| id:ukb-b-7372	TRUE	reported	igd	0.000430733	27.9998
3.89996e-06	179052804	64979	0.014422	5	-0.0666131	ukb-b-7372	rs116028267	G	C	0.037774	|| id:ukb-b-7372	TRUE	reported	igd	0.000328211	21.3331
1.2e-06	79242663	64979	0.00623112	5	0.0302082	ukb-b-7372	rs4535437	G	A	0.245133	|| id:ukb-b-7372	TRUE	reported	igd	0.000361566	23.502
4.60002e-06	46322293	64979	0.0208955	6	0.0957603	ukb-b-7372	rs114989460	C	T	0.018108	|| id:ukb-b-7372	TRUE	reported	igd	0.000323111	21.0016
4.70002e-06	153872931	64979	0.0153669	7	-0.0703248	ukb-b-7372	rs144862520	T	C	0.041085	|| id:ukb-b-7372	TRUE	reported	igd	0.000322204	20.9426
4.49997e-07	136152474	64979	0.0227843	8	0.114984	ukb-b-7372	rs77126457	A	G	0.01442	|| id:ukb-b-7372	TRUE	reported	igd	0.000391796	25.4677
4.39997e-06	110307810	64979	0.0221236	9	-0.101588	ukb-b-7372	rs76330086	T	C	0.014805	|| id:ukb-b-7372	TRUE	reported	igd	0.000324384	21.0843
1.79999e-06	137753121	64979	0.025269	9	-0.120695	ukb-b-7372	rs7022555	T	C	0.011648	|| id:ukb-b-7372	TRUE	reported	igd	0.000350976	22.8134
1.7e-06	30048948	64979	0.00536614	10	0.0256696	ukb-b-7372	rs1247081	T	G	0.507657	|| id:ukb-b-7372	TRUE	reported	igd	0.000352037	22.8824
4.60002e-06	90779474	64979	0.0138895	11	0.063628	ukb-b-7372	rs116979507	T	C	0.038674	|| id:ukb-b-7372	TRUE	reported	igd	0.000322857	20.985
3.2e-07	118572267	64979	0.00538992	11	0.0275402	ukb-b-7372	rs573905	G	A	0.547365	|| id:ukb-b-7372	TRUE	reported	igd	0.000401626	26.107
3.40001e-06	28448965	64979	0.0276315	12	0.128307	ukb-b-7372	rs147150587	A	G	0.01026	|| id:ukb-b-7372	TRUE	reported	igd	0.000331722	21.5615
4.70002e-06	100899519	64979	0.00792269	13	0.0362754	ukb-b-7372	rs7339029	T	G	0.134142	|| id:ukb-b-7372	TRUE	reported	igd	0.000322527	20.9636
3.50002e-06	70714102	64979	0.00654176	18	-0.0303381	ukb-b-7372	rs1559583	C	T	0.784627	|| id:ukb-b-7372	TRUE	reported	igd	0.00033088	21.5067
6.29999e-07	38900761	64979	0.00587917	20	-0.0292815	ukb-b-7372	rs111419911	G	A	0.309961	|| id:ukb-b-7372	TRUE	reported	igd	0.000381607	24.8051
4.09996e-06	208139949	64979	0.00566968	1	0.0261087	ukb-b-17881	rs2745938	T	G	0.647485	|| id:ukb-b-17881	TRUE	reported	igd	0.000326241	21.2051
1.5e-06	115406478	64979	0.00551354	3	-0.0265481	ukb-b-17881	rs3772928	C	T	0.575413	|| id:ukb-b-17881	TRUE	reported	igd	0.000356679	23.1842
4e-06	154885392	64979	0.0248968	5	-0.114807	ukb-b-17881	rs114300683	A	G	0.011896	|| id:ukb-b-17881	TRUE	reported	igd	0.000327141	21.2636
3.89996e-06	107434101	64979	0.0122646	5	0.0566213	ukb-b-17881	rs148244439	T	C	0.05238	|| id:ukb-b-17881	TRUE	reported	igd	0.000327897	21.3128
1.6e-06	34461430	64979	0.0172848	5	-0.0828746	ukb-b-17881	rs145857065	C	T	0.029938	|| id:ukb-b-17881	TRUE	reported	igd	0.000353661	22.988
4.79999e-06	136152474	64979	0.0229918	8	0.105123	ukb-b-17881	rs77126457	A	G	0.01442	|| id:ukb-b-17881	TRUE	reported	igd	0.000321615	20.9043
2e-06	9139385	64979	0.00612595	8	0.0291435	ukb-b-17881	rs35579431	T	C	0.265517	|| id:ukb-b-17881	TRUE	reported	igd	0.000348187	22.632
4.39997e-06	20241351	64979	0.0111197	9	-0.0510548	ukb-b-17881	rs7040926	C	T	0.065112	|| id:ukb-b-17881	TRUE	reported	igd	0.00032432	21.0801
2.59998e-06	22286351	64979	0.00591821	10	0.0278001	ukb-b-17881	rs10764330	G	A	0.699138	|| id:ukb-b-17881	TRUE	reported	igd	0.000339462	22.0647
1.2e-06	2601269	64979	0.0149208	10	0.072528	ukb-b-17881	rs12412051	C	G	0.034366	|| id:ukb-b-17881	TRUE	reported	igd	0.000363493	23.6273
4.39997e-07	61280467	64979	0.00550061	10	0.0277716	ukb-b-17881	rs1360913	T	A	0.576754	|| id:ukb-b-17881	TRUE	reported	igd	0.000392136	25.4898
2e-06	103993635	64979	0.00592974	11	-0.0282084	ukb-b-17881	rs361294	C	A	0.691303	|| id:ukb-b-17881	TRUE	reported	igd	0.000348146	22.6294
8.99995e-07	14154711	64979	0.00775317	11	-0.0380825	ukb-b-17881	rs7479680	C	A	0.144251	|| id:ukb-b-17881	TRUE	reported	igd	0.000371157	24.1256
3.79997e-06	101439551	64979	0.00615091	12	0.0284413	ukb-b-17881	rs12296227	T	G	0.267093	|| id:ukb-b-17881	TRUE	reported	igd	0.000328931	21.38
4.39997e-06	73222641	64979	0.00954414	14	0.0438189	ukb-b-17881	rs77824658	G	A	0.089995	|| id:ukb-b-17881	TRUE	reported	igd	0.000324291	21.0783
4.79999e-06	2715467	460351	0.000600626	2	-0.002746	ukb-b-9596	rs72774943	T	C	0.060578	|| id:ukb-b-9596	TRUE	reported	igd	4.54029e-05	20.9021
1.7e-06	80320484	460351	0.000286396	3	-0.00137242	ukb-b-9596	rs4131899	T	C	0.517144	|| id:ukb-b-9596	TRUE	reported	igd	4.98803e-05	22.9635
3.09999e-08	24351057	460351	0.000596894	6	0.00330275	ukb-b-9596	rs72833036	G	A	0.062195	|| id:ukb-b-9596	TRUE	reported	igd	6.65027e-05	30.6165
3.40001e-06	94018115	460351	0.000672797	7	0.00312721	ukb-b-9596	rs10248388	C	A	0.047882	|| id:ukb-b-9596	TRUE	reported	igd	4.69285e-05	21.6045
4.30002e-06	1865205	460351	0.000350157	8	0.00160931	ukb-b-9596	rs4379489	G	A	0.213025	|| id:ukb-b-9596	TRUE	reported	igd	4.58823e-05	21.1228
2.59998e-06	90007027	460351	0.0003923	9	0.0018439	ukb-b-9596	rs1953042	C	T	0.164011	|| id:ukb-b-9596	TRUE	reported	igd	4.79875e-05	22.0921
9.40005e-07	102049300	460351	0.000287566	10	-0.0014102	ukb-b-9596	rs3978773	A	T	0.508867	|| id:ukb-b-9596	TRUE	reported	igd	5.22366e-05	24.0483
1.89998e-06	134745108	460351	0.000473569	10	0.00225535	ukb-b-9596	rs74161932	C	T	0.102251	|| id:ukb-b-9596	TRUE	reported	igd	4.92664e-05	22.6809
1.40001e-06	27337345	460351	0.000342305	11	0.00165031	ukb-b-9596	rs1478684	G	T	0.229402	|| id:ukb-b-9596	TRUE	reported	igd	5.04886e-05	23.2436
1.6e-06	70649177	460351	0.00042208	13	-0.00202514	ukb-b-9596	rs7330997	C	T	0.134216	|| id:ukb-b-9596	TRUE	reported	igd	5.00046e-05	23.0207
2.69998e-06	72942835	460351	0.000416108	18	0.0019536	ukb-b-9596	rs2581667	G	A	0.857971	|| id:ukb-b-9596	TRUE	reported	igd	4.78795e-05	22.0423
5e-07	17820437	460351	0.000291388	21	0.00146405	ukb-b-9596	rs9982066	A	C	0.488865	|| id:ukb-b-9596	TRUE	reported	igd	5.48347e-05	25.2445
4.39997e-06	28109329	460351	0.000503359	22	-0.00231054	ukb-b-9596	rs6005584	C	G	0.08931	|| id:ukb-b-9596	TRUE	reported	igd	4.5768e-05	21.0702
3.89996e-07	247272298	64979	0.0056423	1	-0.0286276	ukb-b-19524	rs10924919	T	C	0.394475	|| id:ukb-b-19524	TRUE	reported	igd	0.000396016	25.7421
1.40001e-06	78554861	64979	0.0184324	1	-0.0888494	ukb-b-19524	rs112961770	C	G	0.023005	|| id:ukb-b-19524	TRUE	reported	igd	0.000357451	23.2344
1.79999e-06	160155731	64979	0.00664671	5	-0.0317378	ukb-b-19524	rs67568068	C	T	0.212722	|| id:ukb-b-19524	TRUE	reported	igd	0.000350764	22.7996
1.29999e-06	36745068	64979	0.0100516	7	-0.0486291	ukb-b-19524	rs148901823	G	A	0.080711	|| id:ukb-b-19524	TRUE	reported	igd	0.000360075	23.405
3.40001e-06	71424622	64979	0.0188958	10	-0.0878135	ukb-b-19524	rs12776611	A	G	0.022116	|| id:ukb-b-19524	TRUE	reported	igd	0.000332257	21.5963
3.89996e-06	118044136	64979	0.00683151	10	-0.0315231	ukb-b-19524	rs1419875	G	T	0.200804	|| id:ukb-b-19524	TRUE	reported	igd	0.000327574	21.2917
2.30001e-06	106827305	64979	0.0197741	14	0.0934555	ukb-b-19524	rs61994378	C	T	0.027799	|| id:ukb-b-19524	TRUE	reported	igd	0.000343632	22.3359
2.99999e-06	33777099	64979	0.00627081	20	0.0292724	ukb-b-19524	rs6088761	G	A	0.390333	|| id:ukb-b-19524	TRUE	reported	igd	0.000335236	21.7899
2.5e-06	34612149	64979	0.00854945	22	0.040271	ukb-b-19524	rs388561	C	T	0.880654	|| id:ukb-b-19524	TRUE	reported	igd	0.00034134	22.1868
1.40001e-06	172810049	64979	0.0162809	1	-0.0786243	ukb-b-7864	rs188211816	A	G	0.029475	|| id:ukb-b-7864	TRUE	reported	igd	0.00035878	23.3208
1e-08	158307375	64979	0.00598463	2	0.0342533	ukb-b-7864	rs155599	C	T	0.705232	|| id:ukb-b-7864	TRUE	reported	igd	0.000503893	32.758
1.29999e-07	115406478	64979	0.00553405	3	-0.0292449	ukb-b-7864	rs3772928	C	T	0.575413	|| id:ukb-b-7864	TRUE	reported	igd	0.00042959	27.9255
3.29997e-06	91118956	64979	0.0192811	4	-0.0897347	ukb-b-7864	rs141933624	A	G	0.021473	|| id:ukb-b-7864	TRUE	reported	igd	0.000333226	21.6593
1.7e-06	103988054	64979	0.0206841	4	-0.0989483	ukb-b-7864	rs183178622	T	C	0.018261	|| id:ukb-b-7864	TRUE	reported	igd	0.000352061	22.8839
1.89998e-06	153476869	64979	0.0106104	5	-0.0505124	ukb-b-7864	rs77806858	C	T	0.070369	|| id:ukb-b-7864	TRUE	reported	igd	0.000348665	22.6631
3.09999e-06	120371988	64979	0.0197234	6	0.0919531	ukb-b-7864	rs12198456	T	C	0.018652	|| id:ukb-b-7864	TRUE	reported	igd	0.000334388	21.7348
3.40001e-06	21550838	64979	0.02738	8	-0.127176	ukb-b-7864	rs74640671	T	C	0.010958	|| id:ukb-b-7864	TRUE	reported	igd	0.000331915	21.574
2.19999e-06	2601269	64979	0.0149768	10	0.0708635	ukb-b-7864	rs12412051	C	G	0.034366	|| id:ukb-b-7864	TRUE	reported	igd	0.000344417	22.3869
4.30002e-06	103993635	64979	0.00595181	11	-0.0273612	ukb-b-7864	rs361294	C	A	0.691303	|| id:ukb-b-7864	TRUE	reported	igd	0.000325131	21.1329
7.49998e-07	14163360	64979	0.00572659	11	0.0283412	ukb-b-7864	rs12226112	T	G	0.341372	|| id:ukb-b-7864	TRUE	reported	igd	0.000376797	24.4924
4.09996e-06	90476979	64979	0.00553964	13	0.0255037	ukb-b-7864	rs9560457	T	C	0.40416	|| id:ukb-b-7864	TRUE	reported	igd	0.000326083	21.1948
2.80001e-06	80883798	64979	0.0114138	14	-0.0534963	ukb-b-7864	rs10138490	C	T	0.060543	|| id:ukb-b-7864	TRUE	reported	igd	0.000337961	21.9671
3.89996e-06	22113999	64979	0.0264416	14	-0.122024	ukb-b-7864	rs34938615	G	A	0.011377	|| id:ukb-b-7864	TRUE	reported	igd	0.000327642	21.2962
3.2e-06	48911591	64979	0.00553457	16	-0.0257861	ukb-b-7864	rs7205927	C	A	0.411922	|| id:ukb-b-7864	TRUE	reported	igd	0.000333953	21.7065
4.90004e-06	54972918	64979	0.0155965	19	-0.071266	ukb-b-7864	rs3745438	C	T	0.033702	|| id:ukb-b-7864	TRUE	reported	igd	0.000321217	20.8784
8.60003e-07	44202370	64979	0.00745732	22	0.036705	ukb-b-7864	rs67450584	T	C	0.158007	|| id:ukb-b-7864	TRUE	reported	igd	0.000372692	24.2254
2.69998e-06	17837908	64979	0.00550612	22	-0.0258379	ukb-b-7864	rs7292147	C	G	0.438222	|| id:ukb-b-7864	TRUE	reported	igd	0.000338768	22.0196
4.49997e-06	165589571	64979	0.00610134	3	0.0279796	ukb-b-19390	rs7626478	A	G	0.720257	|| id:ukb-b-19390	TRUE	reported	igd	0.000323533	21.029
1.89998e-06	81252851	64979	0.0137636	3	0.0655782	ukb-b-19390	rs114598078	T	C	0.042309	|| id:ukb-b-19390	TRUE	reported	igd	0.000349245	22.7008
9.59997e-08	155038283	64979	0.00574377	3	-0.0306375	ukb-b-19390	rs4481190	C	A	0.351041	|| id:ukb-b-19390	TRUE	reported	igd	0.000437673	28.4511
1.40001e-06	135260228	64979	0.0118391	10	-0.0571013	ukb-b-19390	rs61868302	T	C	0.060676	|| id:ukb-b-19390	TRUE	reported	igd	0.000357871	23.2617
3.69999e-06	26949117	64979	0.00926045	12	0.042829	ukb-b-19390	rs17482258	T	C	0.099073	|| id:ukb-b-19390	TRUE	reported	igd	0.000329076	21.3894
2.5e-06	52340724	64979	0.0171646	12	-0.0808079	ukb-b-19390	rs2018201	G	T	0.026551	|| id:ukb-b-19390	TRUE	reported	igd	0.000340972	22.1629
2.30001e-06	66965411	64979	0.00548469	13	-0.0259285	ukb-b-19390	rs9540734	A	G	0.477524	|| id:ukb-b-19390	TRUE	reported	igd	0.000343818	22.3479
4.30002e-06	33927389	64979	0.00550812	15	0.0253068	ukb-b-19390	rs4238567	C	T	0.522046	|| id:ukb-b-19390	TRUE	reported	igd	0.000324753	21.1084
5.60003e-07	68115897	64979	0.0158822	17	0.0794787	ukb-b-19390	rs11650824	A	T	0.035071	|| id:ukb-b-19390	TRUE	reported	igd	0.000385247	25.0419
1.5e-06	25211229	64979	0.00935324	22	0.044959	ukb-b-19390	rs1883993	A	G	0.095419	|| id:ukb-b-19390	TRUE	reported	igd	0.000355453	23.1045
2.5e-06	35598885	64979	0.0127619	2	-0.0601061	ukb-b-18593	rs4395237	G	T	0.049626	|| id:ukb-b-18593	TRUE	reported	igd	0.00034126	22.1816
1.2e-06	145453826	64979	0.00705966	3	-0.034239	ukb-b-18593	rs2399949	C	T	0.184585	|| id:ukb-b-18593	TRUE	reported	igd	0.000361863	23.5213
1.6e-06	186632942	64979	0.00816677	3	0.039147	ukb-b-18593	rs75713989	T	C	0.129857	|| id:ukb-b-18593	TRUE	reported	igd	0.000353484	22.9765
4.09996e-06	76259816	64979	0.00723695	5	0.0333323	ukb-b-18593	rs57038272	T	C	0.176978	|| id:ukb-b-18593	TRUE	reported	igd	0.000326366	21.2132
3.2e-06	69521978	64979	0.00608067	6	-0.0283174	ukb-b-18593	rs582962	A	G	0.684179	|| id:ukb-b-18593	TRUE	reported	igd	0.000333646	21.6866
3.09999e-06	709090	64979	0.00561666	6	0.0261798	ukb-b-18593	rs9328367	T	A	0.510148	|| id:ukb-b-18593	TRUE	reported	igd	0.00033424	21.7252
2.39999e-06	108727403	64979	0.0144786	7	0.0682431	ukb-b-18593	rs117693112	A	G	0.04134	|| id:ukb-b-18593	TRUE	reported	igd	0.000341777	22.2152
2.39999e-06	54674873	64979	0.012755	7	-0.0601819	ukb-b-18593	rs679830	C	T	0.948622	|| id:ukb-b-18593	TRUE	reported	igd	0.000342491	22.2617
1.29999e-06	36760624	64979	0.00926708	7	-0.0448741	ukb-b-18593	rs80261862	T	C	0.097814	|| id:ukb-b-18593	TRUE	reported	igd	0.000360725	23.4473
4.90004e-06	84986248	64979	0.00958474	9	-0.0437855	ukb-b-18593	rs17301981	C	T	0.088198	|| id:ukb-b-18593	TRUE	reported	igd	0.000321061	20.8683
3.40001e-06	44421069	64979	0.00753919	10	0.0350049	ukb-b-18593	rs74593039	C	G	0.157655	|| id:ukb-b-18593	TRUE	reported	igd	0.000331659	21.5573
3.69999e-06	103586618	64979	0.0177573	12	0.0822174	ukb-b-18593	rs61942184	C	G	0.027543	|| id:ukb-b-18593	TRUE	reported	igd	0.000329805	21.4368
4.60002e-06	103462580	64979	0.0122186	14	-0.0559707	ukb-b-18593	rs35775421	A	G	0.053231	|| id:ukb-b-18593	TRUE	reported	igd	0.000322824	20.9829
3.69999e-06	75110848	64979	0.00701256	18	-0.0324603	ukb-b-18593	rs10469075	T	C	0.189076	|| id:ukb-b-18593	TRUE	reported	igd	0.000329637	21.4259
8.99995e-07	109514347	64979	0.00620091	1	0.0304596	ukb-b-6888	rs536912	A	C	0.736049	|| id:ukb-b-6888	TRUE	reported	igd	0.000371196	24.1282
9.90011e-07	169521853	64979	0.0105563	1	-0.0516563	ukb-b-6888	rs6033	G	A	0.072493	|| id:ukb-b-6888	TRUE	reported	igd	0.000368375	23.9447
1.5e-06	37364666	64979	0.00552745	7	-0.0266142	ukb-b-6888	rs2723979	G	T	0.583758	|| id:ukb-b-6888	TRUE	reported	igd	0.000356656	23.1827
3.09999e-06	9684248	64979	0.00922259	7	-0.0430325	ukb-b-6888	rs979218	C	A	0.098036	|| id:ukb-b-6888	TRUE	reported	igd	0.000334941	21.7708
2e-06	37024435	64979	0.024505	9	-0.116527	ukb-b-6888	rs79966958	T	C	0.012689	|| id:ukb-b-6888	TRUE	reported	igd	0.000347872	22.6116
3.69999e-06	13249759	64979	0.00938496	11	-0.0434479	ukb-b-6888	rs12421920	G	A	0.093546	|| id:ukb-b-6888	TRUE	reported	igd	0.000329728	21.4318
5.39995e-07	97282672	64979	0.00957227	13	-0.0479658	ukb-b-6888	rs111306778	A	G	0.089621	|| id:ukb-b-6888	TRUE	reported	igd	0.000386272	25.1085
9.49992e-07	77596398	64979	0.0060211	14	-0.0295098	ukb-b-6888	rs4903544	T	C	0.30035	|| id:ukb-b-6888	TRUE	reported	igd	0.000369528	24.0197
3.79997e-06	92561644	64979	0.00581803	15	0.0268951	ukb-b-6888	rs12899673	A	G	0.333079	|| id:ukb-b-6888	TRUE	reported	igd	0.00032876	21.3688
1.29999e-06	14785162	64979	0.0153104	17	-0.0741637	ukb-b-6888	rs35218694	G	A	0.034459	|| id:ukb-b-6888	TRUE	reported	igd	0.000360977	23.4637
7.00003e-07	51353081	64979	0.0262064	17	0.130015	ukb-b-6888	rs71385328	G	A	0.011307	|| id:ukb-b-6888	TRUE	reported	igd	0.000378647	24.6127
1.79999e-07	44361713	64979	0.00917775	22	0.0479017	ukb-b-6888	rs12165526	A	T	0.100636	|| id:ukb-b-6888	TRUE	reported	igd	0.000419058	27.2406
2.63027e-20	151344741	2603	0.034	1	0.313	ieu-a-1073	rs2769264	G	T	0.161	|| id:ieu-a-1073	TRUE	reported	igd	0.0315313	84.6832
5.03002e-10	3691528	2603	0.032	1	0.198	ieu-a-1073	rs1175550	G	A	0.2187	|| id:ieu-a-1073	TRUE	reported	igd	0.0144949	38.2557
1.13e-06	113948790	2603	0.034	4	-0.164	ieu-a-1073	rs10014072	G	A	0.672	|| id:ieu-a-1073	TRUE	reported	igd	0.00885913	23.2486
2.5e-06	84583769	2603	0.034	5	-0.159	ieu-a-1073	rs12153606	T	G	0.1938	|| id:ieu-a-1073	TRUE	reported	igd	0.00833161	21.8526
4.08e-06	66929048	2603	0.028	6	-0.129	ieu-a-1073	rs3857536	T	C	0.5517	|| id:ieu-a-1073	TRUE	reported	igd	0.00808839	21.2095
2.86003e-06	76064528	2603	0.27	12	1.262	ieu-a-1073	rs12582659	C	T	0.0268	|| id:ieu-a-1073	TRUE	reported	igd	0.00832314	21.8302
3.16002e-07	202542202	2603	0.132	1	0.673	ieu-a-1077	rs4950779	C	T	0.0338	|| id:ieu-a-1077	TRUE	reported	igd	0.00988764	25.9746
4.41998e-07	63796543	2603	0.029	4	-0.144	ieu-a-1077	rs10023369	A	G	0.497	|| id:ieu-a-1077	TRUE	reported	igd	0.0093834	24.6374
7.16968e-13	78411324	2603	0.037	5	0.265	ieu-a-1077	rs7700970	T	C	0.3171	|| id:ieu-a-1077	TRUE	reported	igd	0.0193259	51.2572
1.68e-06	26910716	2603	0.032	8	0.153	ieu-a-1077	rs11779526	T	A	0.2942	|| id:ieu-a-1077	TRUE	reported	igd	0.00870585	22.8428
4e-06	63571121	2603	0.034	15	0.158	ieu-a-1077	rs7163368	C	T	0.2366	|| id:ieu-a-1077	TRUE	reported	igd	0.00822799	21.5786
1.81999e-06	59538794	2603	0.031	17	-0.146	ieu-a-1077	rs3785832	C	T	0.4036	|| id:ieu-a-1077	TRUE	reported	igd	0.00844935	22.164
4.94003e-06	154568757	2603	0.028	2	-0.129	ieu-a-1079	rs10931753	C	G	0.664	|| id:ieu-a-1079	TRUE	reported	igd	0.00808839	21.2095
2.99999e-06	5930033	2603	0.047	4	0.218	ieu-a-1079	rs4333127	A	G	0.9026	|| id:ieu-a-1079	TRUE	reported	igd	0.00819725	21.4973
6.90001e-07	15630871	2603	0.039	7	-0.192	ieu-a-1079	rs11763353	G	A	0.166	|| id:ieu-a-1079	TRUE	reported	igd	0.00922516	24.2181
6.4003e-12	86268313	2603	0.026	8	-0.178	ieu-a-1079	rs1532423	G	A	0.6292	|| id:ieu-a-1079	TRUE	reported	igd	0.0176876	46.8338
6.72992e-07	80928809	2603	0.065	11	0.325	ieu-a-1079	rs11232535	C	T	0.0547	|| id:ieu-a-1079	TRUE	reported	igd	0.00951294	24.9808
1.37e-07	65473196	2603	0.026	14	-0.14	ieu-a-1079	rs7148590	A	G	0.4841	|| id:ieu-a-1079	TRUE	reported	igd	0.011016	28.9718
3.29997e-06	86817096	2603	0.045	14	-0.209	ieu-a-1079	rs10484100	G	A	0.0895	|| id:ieu-a-1079	TRUE	reported	igd	0.00821882	21.5543
1.54989e-18	75334184	2603	0.033	15	-0.287	ieu-a-1079	rs2120019	C	T	0.2078	|| id:ieu-a-1079	TRUE	reported	igd	0.0282372	75.5792
